# Supplementary material for: A novel subgroup Q5 of human Y-chromosomal haplogroup Q in India
Source: BMC Evol Biol. 2007 Nov 19;7:232. doi: 10.1186/1471-2148-7-232 (PMC2258157; doi:10.1186/1471-2148-7-232)
Supplement: Additional file 2 — Number of repeats observed at 12 Y-STRs loci in the individuals with Y-HG Q* and Q5, in the present study. [file 1471-2148-7-232-S2.xls]

## Sheet: Sheet1
Supplementary Table 1: Number of repeats observed at 12 Y-STRs loci in the individuals with Y-HG Q* and Q5, in the present study.
IDs	Haplogroup	DYS388	DYS389I	DYS389II	DYS390	DYS391	DYS392	DYS393	DYS394	DYS426	DYS437	DYS439	DYS448
KP171	Q*	12	14	30	25	9	11	12	16	9	15	17	20
KP21	Q*	12	14	30	24	10	11	12	16	9	15	17	20
KP138	Q*	12	13	28	22	10	15	12	14	12	14	17	23
MB14*	Q5	13	13	28	24	11	15	14	14	10	15	17	21
MB23	Q*	12	13	31	23	10	12	14	14	11	14	16	21
MPG23	Q*	9	14	30	22	10	13	13	12	11	13	17	20
UB3	Q*	13	13	29	23	10	17	12	13	12	14	17	20
UB9*	Q5	13	12	28	23	11	15	13	14	12	14	17	20
HRA16	Q*	13	14	31	22	10	12	13	14	12	15	17	21
BR4*	Q5	12	11	28	22	11	15	13	14	12	14	17	20
BR19	Q*	13	14	27	22	10	12	13	16	10	14	17	20
SH24	Q*	12	14	28	22	10	15	12	14	12	14	17	20
SH11*	Q5	12	11	27	21	10	15	13	14	12	14	17	21
SH22*	Q5	12	11	27	21	10	15	13	14	12	14	17	21
The following ‘Ids’ represent respective population groups as given below:
KP= J&K Kashmiri Pandits, MB= Madhya Pradesh Brahmins, MPG= Madhya Pradesh Gonds, UB= Uttar Pradesh Brahmin, HRA= Himachal Rajput, BR= Bihar Brahmins, SH= Madhya Pradesh Saharia
